# Supplementary material for: The Expression of miRNAs in Human Ovaries, Oocytes, Extracellular Vesicles, and Early Embryos: A Systematic Review
Source: Cells. 2019 Dec 4;8(12):1564. doi: 10.3390/cells8121564 (PMC6952888; doi:10.3390/cells8121564)
Supplement: Supplementary file 1 [file cells-08-01564-s001.zip]

Archive with 4 entries (4 files):
- Appendix S1_vdef.docx
- Appendix S2_vdef.docx
- Table S1_PICOS_vdef.doc
- Table S2_DEmiRNAs_vdef.xlsx
