# Supplementary material for: The Expression of miRNAs in Human Ovaries, Oocytes, Extracellular Vesicles, and Early Embryos: A Systematic Review
Source: Cells. 2019 Dec 4;8(12):1564. doi: 10.3390/cells8121564 (PMC6952888; doi:10.3390/cells8121564)
Supplement: Supplementary file 1 [file cells-08-01564-s001.zip › Table S2_DEmiRNAs_vdef.xlsx]

## Sheet: Table S2
Table S2. Top 10 differentially expressed miRNAs in human reproductive cell/tissues of women and embryos with different conditions related with infertility compared with controls.
Note: Not all the studies were selected due to the impossibility to extract the expression information value.

## Sheet: Table S2.1.Ovaries_exosomes
Table S2.1.Ovaries_exosomes
Reference	Study design	Tissue/cells/comparison	Top 10 differentially expressed miRNAs strongly validated if possible (ordered by quantity/expression)
			1	2	3	4	5	6	7	8	9	10
Chen et al. 2017	Case-control	COC. DOR vs. NOR (U)	hsa-miR-483-3p	hsa-miR-4742-3p	hsa-miR-3609	hsa-miR-219a-5p	hsa-miR-365b-3p	hsa-miR-4284	hsa-miR-550a-3p	hsa-miR-1260b	hsa-miR-6723-5p	hsa-miR-199b-3p
		COC. DOR vs. NOR (D)	hsa-miR-499a-5p	hsa-miR-548z	hsa-miR-5701	hsa-miR-548ay-5p	hsa-miR-488–5p	hsa-miR-4424	hsa-miR-4741	hsa-miR-5000-3p	hsa-miR-3184-3p	hsa-miR-1275
Fu et al. 2018a	Case-control	Non-viable vs. Viable blastocysts (U)	hsa-miR-150	hsa-miR-139-5p	hsa-miR-1274A	ND	ND	ND	ND	ND	ND	ND
		Non-viable vs. Viable blastocysts (D)	hsa-miR-424	hsa-miR-663B	hsa-miR-185	hsa-miR-224	hsa-miR-520c-3p	hsa-miR-378	hsa-miR-202	hsa-miR-22	hsa-miR-432	hsa-miR-497
Karakaya et al. 2015	Case-control	Poor-responders vs. Non-poor responders (U)	hsa-miR-21	hsa-miR-30e	hsa-miR-27b	hsa-let-7f	hsa-miR-30b	hsa-miR-146b-5p	hsa-miR-424	hsa-miR-342-3p	hsa-miR-19b	hsa-miR-181a-2
		Poor-responders vs. Non-poor responders (D)	hsa-miR-1202	hsa-miR-3188	hsa-miR-4253	hsa-miR-150	hsa-miR-4322	hsa-miR-498	hsa-miR-663b	hsa-miR-3185	hsa-miR-1225-5p	hsa-miR-885-3p
Luo et al. 2018	Case-control	Poor ovarian response vs. N (U)	hsa-miR-146a	hsa-miR-122-5p	hsa-miR-133a-3p	hsa-miR-27a	hsa-miR-654-5p	hsa-miR-184	hsa-miR-3614-5p	hsa-miR-23a	hsa-miR-431-3p	hsa-miR-380-5p
		PCOS vs. N (U)	hsa-miR-22-3p	hsa-miR-132-3p	hsa-miR-146a	hsa-miR-21	hsa-miR-154-3p	hsa-miR-33a-5p	hsa-miR-9	hsa-miR-483-5p	hsa-let-7f-2-3p	hsa-miR-32-5p
Roth et al. 2014	Case-control	PCOS vs. N (U)	hsa-miR-9	hsa-miR-34c	hsa-miR-32	hsa-miR-135a	hsa-miR-18b	ND	ND	ND	ND	ND
Scalici et al. 2015	Case-control	PCOS vs. N	hsa-miR-30a (U)	hsa-miR-140 (D)	hsa-let-7b (D)	ND	ND	ND	ND	ND	ND	ND
Shi et al. 2015	Case-control	PCOS vs. N	hsa-miR-483–5p (D)	hsa-miR-486–5p (D)	ND	ND	ND	ND	ND	ND	ND	ND
Xu et al. 2015	Case-control	PCOS vs. N (U)	hsa-miR-423-3p	hsa-miR-3651	hsa-miR-3653	hsa-miR-151b	hsa-miR-1273g-3p	hsa-miR-590-5p	hsa-miR-3648	hsa-miR-7845-5p	hsa-miR-27a-5p	hsa-miR-1275
		PCOS vs. N (D)	hsa-miR-3529-3p	hsa-miR-7974	hsa-miR-3065-5p	hsa-miR-214-3p	hsa-miR-200a-3p	hsa-miR-203a	hsa-miR-4732-5p	hsa-miR-423-5p	hsa-let-7a-3p	hsa-miR-3184-5p
Reference	Study design	Tissue/cells	Top 10 miRNAs expressed (ordered by quantity/expression)
			1	2	3	4	5	6	7	8	9	10
Diez-Fraile et al. 2014	Prospective	FF. Older vs. Younger women	hsa-miR-190b (D)	hsa-miR-21-5p (U)	hsa-miR-99b-3p (D)	hsa-miR-134 (D)	ND	ND	ND	ND	ND	ND
Moreno et al. 2015	Prospective	FF. Older vs. Younger women	hsa-miR-424 (U)	ND	ND	ND	ND	ND	ND	ND	ND	ND
		FF from MII vs. GV	hsa-miR-451 (U)	hsa-miR-27b (U)	hsa-miR-563 (D)	hsa-miR-663 (D)	hsa-miR-29b (D)	hsa-miR-940 (D)	hsa-miR-630 (D)	hsa-miR-572 (D)	hsa-miR-520d-3p (D)	hsa-miR-339-3p (D)
		FF from MII vs. MI	hsa-miR-198 (U)	hsa-miR-30c-1* (U)	hsa-miR-29b (D)	hsa-miR-574-5p (D)	hsa-miR-720 (D)	hsa-miR-720 (D)	hsa-miR-451 (D)	ND	ND	ND
Martínez et al. 2018	Cross-sectional	Failed vs. Fertilized	hsa-miR-192 (U)	hsa-miR-542-3p (U)	hsa-miR-29a (U)	hsa-let-7c (U)	hsa-miR-92a (U)	hsa-miR-503 (U)	hsa-miR-122 (D)	hsa-miR-31-3p (U)	hsa-miR-210 (U)	hsa-miR-98 (U)

## Sheet: Table S2.2.Oocytes
Table S2.2.Oocytes
Reference	Study design	Tissue/cells	Top 10 differentially expressed miRNAs strongly validated if possible (ordered by quantity/expression)
			1	2	3	4	5	6	7	8	9	10
Barragan et al. 2017	Retrospective	Oocytes. Old vs. Young	ENSG00000221162 (U)	hsa-mir-220b (U)	ENSG00000239174 (U)	hsa-mir-1260a (U)	ND	ND	ND	ND	ND	ND
Battaglia et al. 2016	Retrospective	Oocytes. Old vs. Young	hsa-let-7b	hsa-let-7e	hsa-miR-19a	hsa-miR-29a	hsa-miR-126	hsa-miR-136	hsa-miR-192	hsa-miR-203	hsa-miR-371a-3p	hsa-miR-484
Xu et al. 2011	Retrospective	Oocytes. GV vs. MII oocytes (U)	hsa-miR-193a-5p	hsa-miR-297	hsa-miR-625	hsa-miR-602	ND	ND	ND	ND	ND	ND
		Oocytes. GV vs. MII oocytes (D)	hsa-miR-888*	hsa-miR-212	hsa-miR-662	hsa-miR-299-5p	hsa-miR-339-5p	hsa-miR-20a	hsa-miR-486-5p	hsa-miR-141*	hsa-miR-768-5p	hsa-miR-376a

## Sheet: Table S2.3.Embryo
Table S2.3.Embryo
Reference	Study design	Tissue/cells/comparison	Top 10 differentially expressed miRNAs strongly validated if possible (ordered by quantity/expression)
			1	2	3	4	5	6	7	8	9	10
Dominguez et al. 2014	Case-control	Embryo. EP vs. VTOP	hsa-miR-196b (D)	hsa-miR-30a (D)	hsa-miR-873 (D)	hsa-miR-337-3p (D)	hsa-miR-1288 (U)	hsa-miR-451 (U)	hsa-miR-223 (U)	ND	ND	ND
McCallie et al. 2010	Case-control	PCOS and MF vs. N	hsa-let-7a (D)	hsa-miR-19a (D)	hsa-miR-19b (D)	hsa-miR-24 (D)	hsa-miR-93 (D)	hsa-miR-94 (D)	ND	ND	ND	ND
Rosenbluth et al. 2013	Case-control	Aneulpoid vs. Euploid	hsa-miR-141 (D)	hsa-miR-27b (D)	hsa-miR-339-3p (D)	hsa-miR-345 (D)	ND	ND	ND	ND	ND	ND
